# Supplementary material for: Correlation between negative expression of pepsinogen C and a series of phenotypic markers of gastric cancer in different gastric diseases
Source: Cancer Med. 2018 Jul 2;7(8):4068–76. doi: 10.1002/cam4.1615 (PMC6089156; doi:10.1002/cam4.1615)
Supplement: Supplementary file 2 [file CAM4-7-4068-s002.xlsx]

## Sheet: Sheet1
Supplementary table S1 Clinicopathological parameters of patients with GC
Variability	Cases(n)
Gender
Male	93
Female	46
Age
＜60	74
≥60	65
Macroscopic Type
Early stage	19
Borrmann I–IV	120
Borrmann classification
Borrmann I–II	18
Borrmann III–IV	102
Lauren’s classification
intestinal-type	55
Diffuse-type	83
Tumor location
GEJ	7
Non-GEJ	132
Histologic patterns
Papillary adenocarcinoma	3
Well and moderately differentiated tubular adenocarcinoma	57
Pooly differentiated adenocarcinoma	58
Mucinous adenocarcinoma	13
Signet-ring cell carcinoma	5
Undifferentiated carcinoma	2
TNM stage
I–II	65
III-IV	74
Lymph node metastasis
Positive	93
Negative	46
Depth of invasion
T1	18
T2	27
T3	22
T4	72
Growth pattern
Expanding	20
Intermediate	63
Infiltrative	56
family history
Positive	24
Negative	115
GEJ:gastroesophageal junction
