# Supplementary material for: Correlation between negative expression of pepsinogen C and a series of phenotypic markers of gastric cancer in different gastric diseases
Source: Cancer Med. 2018 Jul 2;7(8):4068–76. doi: 10.1002/cam4.1615 (PMC6089156; doi:10.1002/cam4.1615)
Supplement: Supplementary file 3 [file CAM4-7-4068-s003.xlsx]

## Sheet: Sheet1
Supplementary Table S2 Primer sequences for qRT-PCR
Gene	Forward Primer	Reverse Primer
PGC	5'-GCTGAGATTGGAGACAGGTAG-3'	5'-CTGGAGTCTTCTGGTCTAGGT-3'
GAPDH	5'-GCACCGTCAAGGCTGAGAAC-3'	5'-TGGTGAAGACGCCAGTGGA-3'
