# Supplementary material for: Correlation between negative expression of pepsinogen C and a series of phenotypic markers of gastric cancer in different gastric diseases
Source: Cancer Med. 2018 Jul 2;7(8):4068–76. doi: 10.1002/cam4.1615 (PMC6089156; doi:10.1002/cam4.1615)
Supplement: Supplementary file 4 [file CAM4-7-4068-s004.xlsx]

## Sheet: Sheet1
Supplementary table S3.Association between protein PGC and clinicopathological parameters in GC
Variability	cases(n)	PGC expression				PR (%)	P
		(–)	(+)	(++)	(+++)
Macroscopic Type							1
Early stage	19	19	0			0
Borrmann I–IV	120	118	2			0.0166667
Borrmann classification							0.2786
Borrmann I–II	18	17	1			0.0555556
Borrmann III–IV	102	101	1			0.00980392
Lauren’s classification							0.158
Intestinal-type	55	53	2			0.0363636
Diffuse-type	83	83	0			0
Tumor location							1
GEJ	7	7	0			0
Non-GEJ	132	130	2			0.0151515
Histologic patterns							0.2331
Papillary adenocarcinoma	3	3	0			0
Well and moderately differentiated tubular adenocarcinoma	57	55	2			0.0350877
Pooly differentiated adenocarcinoma	58	58	0			0
Mucinous adenocarcinoma	13	13	0			0
Signet-ring cell carcinoma	5	5	0			0
Undifferentiated carcinoma	2	2	0			0
TNM stage							1
I–II	65	64	1			0.0153846
III-IV	74	73	1			0.0135135
Lymph node metastasis							1
Positive	93	92	1			0.0107527
Negative	46	45	1			0.0217391
Depth of invasion							0.2762
T1	18	18	0			0
T2	27	27	0			0
T3	22	22	0			0
T4	72	70	2			0.0277778
Growth pattern							0.1206
Expanding	20	19	1			0.05
Intermediate	63	62	1			0.015873
Infiltrative	56	56	0			0
family history							1
Positive	24	24	0			0
Negative	115	113	2			0.0173913
