# Supplementary material for: Correlation between negative expression of pepsinogen C and a series of phenotypic markers of gastric cancer in different gastric diseases
Source: Cancer Med. 2018 Jul 2;7(8):4068–76. doi: 10.1002/cam4.1615 (PMC6089156; doi:10.1002/cam4.1615)
Supplement: Supplementary file 5 [file CAM4-7-4068-s005.xlsx]

## Sheet: Sheet1
Supplementary table S4 Association between protein MG7-Ag and clinicopathological parameters in GC
Variability	cases(n)	MG7-Ag expression				PR (%)	P
		(–)	(+)	(++)	(+++)
Macroscopic Type							0.4714
Early stage	19	1	3	14	1	0.947368
Borrmann I–IV	119	7	26	84	2	0.941176
Borrmann classification							0.7536
Borrmann I–II	18	1	4	12	1	0.944444
Borrmann III–IV	101	6	22	72	1	0.940594
Lauren’s classification							0.9368
Intestinal-type	55	3	14	37	1	0.945455
Diffuse-type	82	5	15	60	2	0.939024
Tumor location							0.4732
GEJ	7	0	1	6	0	1
Non-GEJ	131	8	28	92	3	0.938931
Histologic patterns							0.0596
Papillary adenocarcinoma	3	0	0	3	0	1
Well and moderately differentiated tubular adenocarcinoma	56	5	14	36	1	0.910714
Pooly differentiated adenocarcinoma	58	3	13	41	1	0.948276
Mucinous adenocarcinoma	13	0	0	13	0	1
Signet-ring cell carcinoma	5	0	0	4	1	1
Undifferentiated carcinoma	2	0	1	1	0	1
TNM stage							0.5386
I–II	65	2	14	47	2	0.969231
III-IV	73	6	15	51	1	0.917808
Lymph node metastasis							0.907
Positive	90	6	18	66	2	0.955556
Negative	46	2	11	32	1	0.956522
Depth of invasion							0.1463
T1	18	1	3	13	1	0.944444
T2	27	0	6	19	2	1
T3	22	2	4	16	0	0.909091
T4	71	5	16	50	0	0.929577
Growth pattern							0.3494
Expanding	20	2	6	11	1	0.9
Intermediate	63	4	12	45	2	0.936508
Infiltrative	55	2	11	42	0	0.963636
family history							0.911
Positive	24	2	4	17	1	0.916667
Negative	114	6	25	81	2	0.947368
