# Supplementary material for: Correlation between negative expression of pepsinogen C and a series of phenotypic markers of gastric cancer in different gastric diseases
Source: Cancer Med. 2018 Jul 2;7(8):4068–76. doi: 10.1002/cam4.1615 (PMC6089156; doi:10.1002/cam4.1615)
Supplement: Supplementary file 6 [file CAM4-7-4068-s006.xlsx]

## Sheet: Sheet1
Supplementary table S5.Association between protein MMP9 and clinicopathological parameters in GC
Variability	cases(n)	MMP9 expression				PR (%)	P
		(–)	(+)	(++)	(+++)
Macroscopic Type							1
Early stage	19	8	3	8	0	0.578947
Borrmann I–IV	119	41	38	39	1	0.655462
Borrmann classification							0.363
Borrmann I–II	18	7	7	4	0	0.611111
Borrmann III–IV	101	34	31	35	1	0.663366
Lauren’s classification							0.004
Intestinal-type	55	16	10	28	1	0.709091
Diffuse-type	82	33	31	19	0	0.609756
Tumor location							0.1731
GEJ	7	1	2	4	0	0.857143
Non-GEJ	131	48	39	43	1	0.633588
Histologic patterns							0.0326
Papillary adenocarcinoma	3	1	0	1	1	0.666667
Well and moderately differentiated tubular adenocarcinoma	57	17	12	28	0	0.701754
Pooly differentiated adenocarcinoma	57	22	22	13	0	0.614035
Mucinous adenocarcinoma	13	7	4	2	0	0.461538
Signet-ring cell carcinoma	5	2	2	1	0	0.6
Undifferentiated carcinoma	2	0	1	1	0	1
TNM stage							0.5493
I–II	65	26	16	23	0	0.6
III-IV	73	23	25	24	1	0.684932
Lymph node metastasis							0.6725
Positive	92	31	29	31	1	0.663043
Negative	46	18	12	16	0	0.608696
Depth of invasion							0.1775
T1	18	8	3	7	0	0.555556
T2	27	12	9	6	0	0.555556
T3	22	8	6	8	0	0.636364
T4	71	21	23	26	1	0.704225
Growth pattern							0.0144
Expanding	20	5	3	11	1	0.75
Intermediate	63	21	20	22	0	0.666667
Infiltrative	55	23	18	14	0	0.581818
family history							0.4303
Positive	24	10	7	7	0	0.583333
Negative	114	39	34	40	1	0.657895
