# Supplementary material for: Correlation between negative expression of pepsinogen C and a series of phenotypic markers of gastric cancer in different gastric diseases
Source: Cancer Med. 2018 Jul 2;7(8):4068–76. doi: 10.1002/cam4.1615 (PMC6089156; doi:10.1002/cam4.1615)
Supplement: Supplementary file 7 [file CAM4-7-4068-s007.xlsx]

## Sheet: Sheet1
Supplementary table S6 Association between protein NM23 and clinicopathological parameters in GC
Variability	cases(n)	NM23 expression				PR (%)	P
		(–)	(+)	(++)	(+++)
Macroscopic Type							0.9816
Early stage	18	6	5	7		0.666667
Borrmann I–IV	119	37	34	48		0.689076
Borrmann classification							0.6724
Borrmann I–II	18	4	6	8		0.777778
Borrmann III–IV	101	33	28	40		0.673267
Lauren’s classification							0.0679
Intestinal-type	55	12	16	27		0.781818
Diffuse-type	81	31	23	27		0.617284
Tumor location							0.0501
GEJ	7	0	2	5		1
Non-GEJ	130	43	37	50		0.669231
Histologic patterns							0.0189
Papillary adenocarcinoma	3	0	1	2		1
Well and moderately differentiated tubular adenocarcinoma	57	14	15	28		0.754386
Pooly differentiated adenocarcinoma	56	20	15	21		0.642857
Mucinous adenocarcinoma	13	6	4	3		0.538462
Signet-ring cell carcinoma	5	3	2	0		0.4
Undifferentiated carcinoma	2	0	1	1		1
TNM stage							0.8882
I–II	63	21	17	25		0.666667
III-IV	74	22	22	30		0.702703
Lymph node metastasis							0.6763
Positive	46	16	11	19		0.652174
Negative	91	27	28	36		0.703297
Depth of invasion							0.2703
T1	17	6	5	6		0.647059
T2	26	9	7	10		0.653846
T3	22	3	11	8		0.863636
T4	72	25	16	31		0.652778
Growth pattern							0.3291
Expanding	20	4	4	12		0.8
Intermediate	62	19	18	25		0.693548
Infiltrative	55	20	17	18		0.636364
family history							0.2771
Positive	23	9	7	7		0.608696
Negative	114	34	32	48		0.701754
