# Supplementary material for: Correlation between negative expression of pepsinogen C and a series of phenotypic markers of gastric cancer in different gastric diseases
Source: Cancer Med. 2018 Jul 2;7(8):4068–76. doi: 10.1002/cam4.1615 (PMC6089156; doi:10.1002/cam4.1615)
Supplement: Supplementary file 8 [file CAM4-7-4068-s008.xlsx]

## Sheet: Sheet1
Supplementary table S7 Association between protein Ki-67 and clinicopathological parameters in GC
Variability	cases(n)	Ki-67 expression				PR (%)	P
		(–)	(+)	(++)	(+++)
Macroscopic Type							0.1418
Early stage	19	4	15	0		0.789474
Borrmann I–IV	119	25	74	20		0.789916
Borrmann classification							0.2329
Borrmann I–II	18	5	8	5		0.722222
Borrmann III–IV	101	20	66	15		0.80198
Lauren’s classification							0.4228
Intestinal-type	55	9	38	8		0.836364
Diffuse-type	82	20	50	12		0.756098
Tumor location							0.1781
GEJ	7	3	4	0		0.571429
Non-GEJ	131	26	85	20		0.801527
Histologic patterns							0.6859
Papillary adenocarcinoma	3	0	3	0		1
Well and moderately differentiated tubular adenocarcinoma	57	10	39	8		0.824561
Pooly differentiated adenocarcinoma	57	16	35	6		0.719298
Mucinous adenocarcinoma	13	2	7	4		0.846154
Signet-ring cell carcinoma	5	1	4	0		0.8
Undifferentiated carcinoma	2	0	1	1		1
TNM stage							0.9744
I–II	65	14	42	9		0.784615
III-IV	73	15	47	11		0.794521
Lymph node metastasis							0.6159
Positive	92	20	57	15		0.782609
Negative	46	9	32	5		0.804348
Depth of invasion							0.0769
T1	18	4	14	0		0.777778
T2	27	5	16	6		0.814815
T3	22	6	10	6		0.727273
T4	71	14	49	8		0.802817
Growth pattern							0.0217
Expanding	20	0	16	4		1
Intermediate	63	13	41	9		0.793651
Infiltrative	55	16	32	7		0.709091
family history							0.1894
Positive	24	2	18	4		0.916667
Negative	114	27	71	16		0.763158
