# Supplementary material for: Correlation between negative expression of pepsinogen C and a series of phenotypic markers of gastric cancer in different gastric diseases
Source: Cancer Med. 2018 Jul 2;7(8):4068–76. doi: 10.1002/cam4.1615 (PMC6089156; doi:10.1002/cam4.1615)
Supplement: Supplementary file 9 [file CAM4-7-4068-s009.xlsx]

## Sheet: Sheet1
Supplementary table S8 Association between protein E-cadherin and clinicopathological parameters in GC
Variability	cases(n)	E-cadherin expression				PR (%)	P
		(–)	(+)	(++)	(+++)
Macroscopic Type							0.9816
Early stage	19	1	3	15	0	0.947368
Borrmann I–IV	120	5	20	85	10	0.958333
Borrmann classification							0.6818
Borrmann I–II	18	1	6	9	2	0.944444
Borrmann III–IV	102	4	14	76	8	0.960784
Lauren’s classification							0.0679
Intestinal-type	55	1	9	40	5	0.981818
Diffuse-type	83	5	14	60	5	0.951807
Tumor location							0.0501
GEJ	7	0	1	5	1	1
Non-GEJ	132	6	22	95	9	0.954545
Histologic patterns							0.0189
Papillary adenocarcinoma	2	1	0	1	0	0.5
Well and moderately differentiated tubular adenocarcinoma	5	0	0	4	1	1
Pooly differentiated adenocarcinoma	13	0	4	9	0	1
Mucinous adenocarcinoma	58	3	10	41	4	0.948276
Signet-ring cell carcinoma	57	2	8	42	5	0.964912
Undifferentiated carcinoma	3	0	0	3	0	1
TNM stage							0.8882
I–II	65	4	14	41	6	0.938462
III-IV	74	2	9	58	5	0.972973
Lymph node metastasis							0.6763
Positive	93	4	12	71	6	0.956989
Negative	46	2	11	29	4	0.956522
Depth of invasion							0.2703
T1	72	0	9	58	5	1
T2	22	2	4	14	2	0.909091
T3	27	3	7	14	3	0.888889
T4	18	1	3	14	0	0.944444
Growth pattern							0.3291
Expanding	20	0	3	17	0	1
Intermediate	63	2	10	46	5	0.968254
Infiltrative	56	4	10	37	5	0.928571
family history							0.5447
Positive	24	2	0	22	0	0.916667
Negative	115	4	23	78	10	0.965217
